# Supplementary material for: State of the Art in Rehabilitation Strategies After Hip Arthroscopy for Femoroacetabular Impingement Syndrome: A Systematic Review
Source: J Clin Med. 2024 Nov 30;13(23):7302. doi: 10.3390/jcm13237302 (PMC11642080; doi:10.3390/jcm13237302)
Supplement: Supplementary file 1 [file jcm-13-07302-s001.zip]

Archive with 1 entries (1 files):
- jcm-3306093-supplementary.pdf
